# Supplementary material for: Modeling the Pulse Signal by Wave-Shape Function and Analyzing by Synchrosqueezing Transform
Source: PLoS One. 2016 Jun 15;11(6):e0157135. doi: 10.1371/journal.pone.0157135 (PMC4909275; doi:10.1371/journal.pone.0157135)
Supplement: S1 Code — The Matlab code used to analyze the pulse wave signal. (ZIP) [file pone.0157135.s001.zip]

Archive with 11 entries (10 files):
- evalROC.m
- __MACOSX/
- __MACOSX/._evalROC.m
- fanova1w.m
- __MACOSX/._fanova1w.m
- genFig3Fig4.m
- __MACOSX/._genFig3Fig4.m
- genFig6.m
- __MACOSX/._genFig6.m
- genFig8Fig9Table1.m
- __MACOSX/._genFig8Fig9Table1.m
